# Supplementary material for: Hydrogen Cyanamide Causes Reversible G2/M Cell Cycle Arrest Accompanied by Oxidation of the Nucleus and Cytosol
Source: Antioxidants (Basel). 2023 Jun 23;12(7):1330. doi: 10.3390/antiox12071330 (PMC10376265; doi:10.3390/antiox12071330)
Supplement: Supplementary file 1 [file antioxidants-12-01330-s001.zip]

Archive with 1 entries (1 files):
- antioxidants-2408708-supplementary.pdf
